# Supplementary material for: MYC Overexpression Enhances Sensitivity to MEK Inhibition in Head and Neck Squamous Cell Carcinoma
Source: Int J Mol Sci. 2025 Jan 12;26(2):588. doi: 10.3390/ijms26020588 (PMC11766173; doi:10.3390/ijms26020588)
Supplement: Supplementary file 1 [file ijms-26-00588-s001.zip]

Archive with 1 entries (1 files):
- ijms-3390077-supplementary.pdf
